# Supplementary material for: The Use of Drones to Deliver Rift Valley Fever Vaccines in Rwanda: Perceptions and Recommendations
Source: Vaccines (Basel). 2023 Mar 7;11(3):605. doi: 10.3390/vaccines11030605 (PMC10059257; doi:10.3390/vaccines11030605)
Supplement: Supplementary file 1 [file vaccines-11-00605-s001.zip]

Archive with 1 entries (1 files):
- vaccines-2227754-supplementary.pdf
